# Supplementary material for: Zinc Oxide and Copper Chitosan Composite Films with Antimicrobial Activity
Source: Polymers (Basel). 2021 Nov 9;13(22):3861. doi: 10.3390/polym13223861 (PMC8619498; doi:10.3390/polym13223861)
Supplement: Supplementary file 1 [file polymers-13-03861-s001.zip]

Archive with 1 entries (1 files):
- polymers-1422978-supplementary.pdf
